# Supplementary material for: Inhibition Mechanism of Components Isolated from Morus alba Branches on Diabetes and Diabetic Complications via Experimental and Molecular Docking Analyses
Source: Antioxidants (Basel). 2022 Feb 14;11(2):383. doi: 10.3390/antiox11020383 (PMC8869400; doi:10.3390/antiox11020383)
Supplement: Supplementary file 1 [file antioxidants-11-00383-s001.zip]

Archive with 1 entries (1 files):
- antioxidants-1563050-supplementary.pdf
